# Supplementary material for: Blood Transcriptional Signatures for Disease Progression in a Rat Model of Osteoarthritis
Source: Int J Genomics. 2017 Jul 3;2017:1746426. doi: 10.1155/2017/1746426 (PMC5512050; doi:10.1155/2017/1746426)
Supplement: Supplementary file 1 — A table listing the results of the ANOVA filtering (time and treatment as factors with the expression level altered during the development of knee joint arthritis. The second sheet contains lists of the genes from the three gene expression clusters a, b and c [file 1746426.f1.xlsx]

## Sheet: top_transcripts
Probe set	Gene_Symbol	ANOVA p-value
17614267	LOC681077	1.75233e-06
17730140	-	2.77528e-06
17736778	Fam134b	5.49403e-06
17805295	-	6.95067e-06
17882571	LOC102555659	7.37592e-06
17868415	LOC367381	8.66941e-06
17677410	Bri3bp	9.70375e-06
17871325	Shroom4	9.851e-06
17716638	Wdr37	1.0814e-05
17801251	Gpbp1l1	1.21641e-05
17863930	Coa5	1.27552e-05
17606903	-	1.34287e-05
17661681	Brca1	1.64529e-05
17652606	Kctd2	1.81776e-05
17869491	-	1.8953e-05
17732657	LOC102550189	2.01008e-05
17603561	-	2.02499e-05
17880318	-	2.204e-05
17881271	RPTR-L36849-1	2.30752e-05
17714682	Fbxw17	2.34559e-05
17781495	LOC102554602	2.47179e-05
17606335	-	2.5762e-05
17602033	-	2.6186e-05
17838357	Fam83h	2.65598e-05
17716615	Idl2l	2.67508e-05
17797504	ENSRNOT00000042209	2.73419e-05
17700390	-	2.89194e-05
17715731	LOC102549173	2.93251e-05
17700141	LOC100911795	2.97606e-05
17715072	Nedd9	3.1512e-05
17807883	Zfp37	3.16073e-05
17658479	Olr1474	3.48539e-05
17855247	-	3.54291e-05
17613853	LOC680058	3.57846e-05
17834292	Cyp4f1	3.85304e-05
17616249	Tead2	4.14609e-05
17669739	Tnk2	4.24923e-05
17707954	Ankrd37	4.26523e-05
17676296	Elfn1	4.43054e-05
17846083	Elovl5	4.97946e-05
17636047	-	5.25668e-05
17686182	-	5.47343e-05
17760081	Obp2b	5.58669e-05
17662724	Gna13	5.78218e-05
17676608	Vom2r61	5.81179e-05
17633571	-	5.99433e-05
17683699	Htr5b	6.0514e-05
17690230	Gpr125	6.19473e-05
17880635	ENSRNOT00000047542	6.43198e-05
17604959	-	6.47847e-05
17726518	Ppargc1b	6.49089e-05
17692004	-	6.54172e-05
17650742	Rpl19	6.57514e-05
17613690	Strn4	6.59336e-05
17721926	Mocos	6.60288e-05
17756961	Rgl2	6.68126e-05
17799167	Zfp37	6.92045e-05
17601861	-	6.95227e-05
17881529	LOC684762	6.9564e-05
17879362	Mir322	7.03525e-05
17653579	ENSRNOT00000063751	7.04618e-05
17610257	-	7.08248e-05
17630181	Gm10676	8.12808e-05
17688949	Grsf1	8.37938e-05
17695602	Ywhah	8.57153e-05
17683194	Ints7	8.57226e-05
17662513	-	8.83456e-05
17635530	Olr56	8.85066e-05
17728243	Irx3	9.22371e-05
17870166	LOC102557407	9.54466e-05
17820496	Ppp1cb	9.55837e-05
17799810	-	9.64107e-05

## Sheet: gene_clusters
Cluster A	Gene symbol		Cluster B	Gene symbol		Cluster C	Gene symbol
17650742	Rpl19		17726518	Ppargc1b		17716615	Idl2l
17756961	Rgl2		17661681	Brca1		17868415	LOC367381
17613690	Strn4		17635530	Olr56		17613853	LOC680058
17714682	Fbxw17		17614267	LOC681077		17669739	Tnk2
17721926	Mocos		17658479	Olr1474		17688949	Grsf1
17677410	Bri3bp		17676608	Vom2r61		17807883	Zfp37
17652606	Kctd2		17616249	Tead2		17834292	Cyp4f1
17715731	LOC102549173		17728243	Irx3		17716638	Wdr37
17760081	Obp2b		17879362	Mir322		17736778	Fam134b
17707954	Ankrd37		17801251	Gpbp1l1		17695602	Ywhah
17676296	Elfn1		17799167	Zfp37		17715072	Nedd9
17838357	Fam83h					17863930	Coa5
17683699	Htr5b					17871325	Shroom4
17683194	Ints7					17662724	Gna13
						17846083	Elovl5
						17820496	Ppp1cb
